# Supplementary material for: Generating GPS activity spaces that shed light upon the mobility habits of older adults: a descriptive analysis
Source: Int J Health Geogr. 2014 Dec 12;13:51. doi: 10.1186/1476-072X-13-51 (PMC4326206; doi:10.1186/1476-072X-13-51)
Supplement: Supplementary file 1 — Additional file 1: We have provided a generic python script to enable others to easily create activity spaces using their own GPS data: Activity_Space_Processing_TEMPLATE_supplement.py. (ZIP 3 KB) [file 12942_2014_624_MOESM1_ESM.zip]

Archive with 1 entries (1 files):
- 1674355767561132_add1.py
