# Supplementary material for: Generating GPS activity spaces that shed light upon the mobility habits of older adults: a descriptive analysis
Source: Int J Health Geogr. 2014 Dec 12;13:51. doi: 10.1186/1476-072X-13-51 (PMC4326206; doi:10.1186/1476-072X-13-51)
Supplement: Supplementary file 1 — Additional file 1: We have provided a generic python script to enable others to easily create activity spaces using their own GPS data: Activity_Space_Processing_TEMPLATE_supplement.py. (ZIP 3 KB) [file 12942_2014_624_MOESM1_ESM.zip › 1674355767561132_add1.py]

# -*- coding: utf-8 -*-
# ---------------------------------------------------------------------------
# Activity_Space_Processing_TEMPLATE_supplement.py
# Created on: 2014-08-08
# Created by: Jana A. Hirsch
# Supplementary material

# Description:
#   This is a python script that can be used to create activity ("mobility") spaces using
#   GPS points (post trip processing).
#   It makes all three types of spaces:
#        Minimum Convex Polygons (MCP)
#        Daily Path Area (DPA)
#        Standard Deviation Ellipses (SDE)

# The steps it goes through, in order are:
#   STEP 1: Clip to Study Area
#   STEP 2: SDE
#   STEP 3: MCP
#   STEP 4: DPA
#   STEP 5: Erase Water
#   STEP 6: Calculate Area, Perimeter, Compactness

# It is set up to cycle through numerous GPS files ("GPSfiles") where numbering is
# sequential and uniform across GPSfile names

# FILES NEEDED:
#   1. GPS points cleaned to only trip points (shapefiles)
#          Projected
#          Numbered sequentially and uniform across GPSfile names
#              (ie. GPS_group01, GPS_group02, ... GPS_groupn; where n is number of groups)
#          In same folder or geodatabase
#          Has a unique ID for each person ("ID")
#          Has a unique ID for each trip ("Trip_ID")-- MUST INCLUDE person ID, in the code below the ID is in the left side of the Trip_ID
#          Each row is a GPS point
#   2. Shapefile of your study area
#          Projected
#   3. Shapefile of water in your study area
#          Projected
#   4. Pre-established location(s)/geodatabase(s) to put your activity spaces


# FILES PRODUCED:
#   1. GPS points clipped to your study area
#          "GPS_group01_clip.shp","GPS_group02_clip.shp"..."GPS_groupn_clip.shp"
#   2. GPS lines of each trip
#          "GPS_group01_clip_lines.shp", "GPS_group02_clip_lines.shp"..."GPS_groupn_clip_lines.shp",
#   3. Standard Deviation Ellipses
#          "GPS_group01_SDE1.shp", "GPS_group02_SDE1.shp"..."GPS_groupn_SDE1.shp"
#   4. Minimum Convex Polygons
#          "GPS_group01_MCP.shp", "GPS_group02_MCP.shp"..."GPS_groupn_MCP.shp"
#   5. Daily Path Areas (200 meters)
#          "GPS_group01_DPA200.shp", "GPS_group02_DPA200.shp"..."GPS_groupn_DPA200.shp"
#   6. Daily Path Areas (400 meters)
#          "GPS_group01_DPA400.shp", "GPS_group02_DPA400.shp"..."GPS_groupn_DPA400.shp"
#   3. Standard Deviation Ellipses without water
#          "GPS_group01_SDE1_NW.shp", "GPS_group02_SDE1_NW.shp"..."GPS_groupn_SDE1_NW.shp"
#   4. Minimum Convex Polygons without water
#          "GPS_group01_MCP_NW.shp", "GPS_group02_MCP_NW.shp"..."GPS_groupn_MCP_NW.shp"
#   5. Daily Path Areas (200 meters) without water
#          "GPS_group01_DPA200_NW.shp", "GPS_group02_DPA200_NW.shp"..."GPS_groupn_DPA200_NW.shp"
#   6. Daily Path Areas (400 meters) without water
#          "GPS_group01_DPA400_NW.shp", "GPS_group02_DPA400_NW.shp"..."GPS_groupn_DPA400_NW.shp"

# VARIABLES OF INTEREST (in the DBF of each shapefile produced)
#   1. Area (in square meters), named "Area"
#   2. Perimeter (in meters), named "Perimeter"
#   3. Compactness (0 to 1), named "Compact
# ---------------------------------------------------------------------------

# Import arcpy module
import arcpy, os

# Ultimately will cycle through 01-n where n is the number of different GPS files
# GPSfiles is a list of all the city/group numbers to cycle through
GPSfiles = ["01", "02",..."n"]
# an example of the list above would be GPSfiles = ["01", "02", "03", "04"] where you have four groups of GPS data

for g in GPSfiles:
    print "NEW GPS Group"
    print "Working on group " + g + "..."

    # Local variables:
    # Original GPS points unclipped to the study boundaries (**MUST BE PROJECTED**):
    Original_GPS = "J:\\filepath\\filepath\\GPS_group"+g+".shp"
    # Study area used to clip points:
    Study_Area = "J:\\filepath\\filepath\\Study_Area.shp"
    # GPS points clipped to the study area:
    GPS_Clipped = "J:\\filepath\\filepath\\GPS_group"+g+"_clip.shp"
    # GPS turned into lines where each line is a trip for each participant (so trip 1 for day 1 for participant X)
    GPS_Clip_Lines = "J:\\filepath\\filepath\\GPS_group"+g+"_clip_lines.shp"
    # Water file:
    Water = "J:\\filepath\\filepath\\Water.shp"

    # OUTPUT FILES
    # Exported SDE 1SD
    SDE1 = "J:\\filepath\\filepath\\GPS_group"+g+"_SDE1.shp"
    # Exported MCP
    MCP = "J:\\filepath\\filepath\\GPS_group"+g+"_MCP.shp"
    # Exported DPA 200m
    DPA200 = "J:\\filepath\\filepath\\GPS_group"+g+"_DPA200.shp"
    # Exported DPA 400m
    DPA400 = "J:\\filepath\\filepath\\GPS_group"+g+"_DPA400.shp"
    # Exported SDE 1SD sans water
    SDE1_NW = "J:\\filepath\\filepath\\GPS_group"+g+"_SDE1_NW.shp"
    # Exported MCP sans water
    MCP_NW = "J:\\filepath\\filepath\\GPS_group"+g+"_MCP_NW.shp"
    # Exported DPA 200 sans water
    DPA200_NW = "J:\\filepath\\filepath\\GPS_group"+g+"_DPA200_NW.shp"
    # Exported DPA 400 sans water
    DPA400_NW = "J:\\filepath\\filepath\\GPS_group"+g+"_DPA400_NW.shp"

# ---------------------------------------------------------------------------
    # Process: Clip GPS files to study area
    #   input: Original_GPS
    #   clipping file: Study_Area
    #   output: GPS_Clipped
    print "STEP 1 Clip to study area" + g + "..."
    arcpy.Clip_analysis(Original_GPS, Study_Area, GPS_Clipped, "")

# ---------------------------------------------------------------------------
    # Process: Directional Distribution (Standard Deviational Ellipse)
    #   input: GPS_Clipped
    #   output: SDE1
    #   ellipse size: 1_standard_Deviation
    #   weight field: none
    #   Case Field: ID (this is each person's ID)
    print "STEP 2 Calculating SDE" + g + "..."
    arcpy.DirectionalDistribution_stats(GPS_Clipped, SDE1, "1_STANDARD_DEVIATION", "", "ID")

# ---------------------------------------------------------------------------
    # Process: Minimum Bounding Geometry
    #   input: GPS_Clipped
    #   output: City_Batched_Appended_MCP
    #   geometry type: convex hull
    #   Group option: List
    #   Group by: ID (this is each person's ID)
    #   add geometry characteristics to the output (MBG_FIELDS)
    print "STEP 3 Calculating MCP" + g + "..."
    arcpy.MinimumBoundingGeometry_management(GPS_Clipped, MCP, "CONVEX_HULL", "LIST", "ID", "MBG_FIELDS")

# ---------------------------------------------------------------------------
    # Process: Buffer
    #   input: GPS_Clipped, turn into lines for each trip
    #   output: City_Batched_Appended_B
    #   distance: 200 meters; 400 meters (can change to be whatever you want below)
    #   full/round buffers
    #   dissolve: List
    #   dissolve by: ID (this is each person's ID)
    print "STEP 4 Calculating DPA" + g + "..."
    # Process: Points To Line merge all gps points from a trip into a single line
    arcpy.PointsToLine_management(GPS_Clipped, GPS_Clip_Lines, "Trip_ID", "", "NO_CLOSE")
    # Process: Add Field to create the person ID again (MUST be contained within trip ID)
    arcpy.AddField_management(GPS_Clip_Lines, "ID", "TEXT", "", "", "", "", "NULLABLE", "NON_REQUIRED", "")
    # Process: Calculate Field to make the person ID again by clipping from trip ID
    # NOTE: the code below cuts the left portion of "Trip_ID" off, assuming that that re-creates "ID"
    arcpy.CalculateField_management(GPS_Clip_Lines, "ID", "Left( [Trip_ID] , 9)", "VB", "")
    # Process: Buffer (buffer the lines 200 m and dissolve across ID)
    arcpy.Buffer_analysis(GPS_Clip_Lines, DPA200, "200 Meters", "FULL", "ROUND", "LIST", "ID")
    # Process: Buffer (buffer the lines 400 m and dissolve across ID)
    arcpy.Buffer_analysis(GPS_Clip_Lines, DPA400, "400 Meters", "FULL", "ROUND", "LIST", "ID")

# ---------------------------------------------------------------------------
    # Process: Erase Analysis
    #   input: all three types of activity spaces
    #   output: all three types of activity spaces, sans water
    #   erase features: Water
    #   cluster tolerance: none
    print "STEP 5 Erasing Water" + g + "..."
    arcpy.Erase_analysis (SDE1, Water, SDE1_NW, )
    arcpy.Erase_analysis (MCP, Water, MCP_NW, )
    arcpy.Erase_analysis (DPA200, Water, DPA200_NW, )
    arcpy.Erase_analysis (DPA400, Water, DPA400_NW, )

# ---------------------------------------------------------------------------
    # Process: Calculate Area, Perimeter, and compactness
    #   input: all activity spaces
    #   output: all activity spaces
    print "STEP 6 Calculating area, perimeter, compactness" + g + "..."
    #We need it to rotate through all of the activity space files below
    space = [SDE1, MCP, DPA200, DPA400, SDE1_NW, MCP_NW, DPA200_NW, DPA400_NW]
    for s in space:
        # Process: Add Area Field
        arcpy.AddField_management(s, "Area", "FLOAT", "", "", "", "", "NULLABLE", "NON_REQUIRED", "")
        # Process: Add Perimeter Field
        arcpy.AddField_management(s, "Perimeter", "FLOAT", "", "", "", "", "NULLABLE", "NON_REQUIRED", "")
        # Process: Add Compactness Field
        arcpy.AddField_management(s, "Compact", "FLOAT", "", "", "", "", "NULLABLE", "NON_REQUIRED", "")

        # Process: Calculate Area Field
        arcpy.CalculateField_management(s, "Area", "!shape.area@SQUAREMETERS!", "PYTHON_9.3", "")
        # Process: Calculate Perimeter Field
        arcpy.CalculateField_management(s, "Perimeter", "!shape.length@METERS!", "PYTHON_9.3", "")
        # Process: Calculate Compactness Field ((2*pi)*sqrt(area/pi))/perimeter, see paper for elaboration
        arcpy.CalculateField_management(s, "Compact", "((2 * math.pi) * math.sqrt( !Area! / math.pi))/ !Perimeter!", "PYTHON_9.3", "")

# ---------------------------------------------------------------------------


print ""
print "     _____)"
print "   /           ,"
print "   )__   __      ___            ___    __   "
print " /       / (_ /_(_) (_/_   (_/_(_)(_(_/ (_  "
print "(_____)    .-/     .-/    .-/"
print "          (_/     (_/    (_/"
print "                                                         /"
print "            ,      ,                                    /"
print " _   _ _/_   _ _    _/_        _  __   _   _   _  _    /"
print "(_(_(__(___(_(/___(_(__(_/_   /_)_/_)_(_(_(___(/_/_)_ o"
print "                      .-/      .-/"
print "                     (_/      (_/"

raw_input()
